# Supplementary material for: Influence of Musculoskeletal System Dysfunction Degree on Psychophysiological Indicators of Paralympic Athletes
Source: Sports (Basel). 2019 Feb 26;7(3):55. doi: 10.3390/sports7030055 (PMC6473616; doi:10.3390/sports7030055)
Supplement: Supplementary file 1 [file sports-07-00055-s001.zip]

Archive with 10 entries (9 files):
- sports-403903-SI/
- sports-403903-SI/Diagnost.xlsx
- sports-403903-SI/Interpretation of notation in the program SPSS.docx
- sports-403903-SI/Psyhodiagnost.avi
- sports-403903-SI/Stst.1.sav
- sports-403903-SI/Stst_ANOVA_Inc.spv
- sports-403903-SI/Stst_Gen_Mod_inc.spv
- sports-403903-SI/Stst_Gen_Mod_klass.spv
- sports-403903-SI/Stst_T-test_klass.spv
- sports-403903-SI/Video Abstract 1 í¬ o▄oαoßo┌o±.mp4
