# Supplementary material for: Influence of Musculoskeletal System Dysfunction Degree on Psychophysiological Indicators of Paralympic Athletes
Source: Sports (Basel). 2019 Feb 26;7(3):55. doi: 10.3390/sports7030055 (PMC6473616; doi:10.3390/sports7030055)
Supplement: Supplementary file 1 [file sports-07-00055-s001.zip › sports-403903-SI/Diagnost.xlsx]

## Sheet: Лист1
№	Имя	Диагноз	Квалификация	Класс	ПЗМР Время лат.пер. мс	ПЗМР Ошибки	ПЗМР Cр.квад.откл. мс	РВ2-3 Время лат.пер. мс	РВ2-3 Ошибки	РВ2-3 Cр.квад.откл. мс	УФП НП(обр.св) Время лат.пер. мс	УФП НП(обр.св) Ошибки	УФП НП(обр.св) Cр.квад.откл. мс	УФП НП(обр.св) Мин.вpемя экспозиц.сигнала	УФП НП(обр.св) Общ.время вып-я теста	УФП НП(обр.св) Время выхода на мин.экспозиц.	Тяжесть болезни 1-10
1	М.	легкое дцп	мсу	10	324	0	2.76	627	21	5.26	551	36	4.13	880	173	13	1
2	И.	правостороннее ДЦП	МСМК	10	369	0	2.76	638	13	3.72	498	24	3.81	460	100	67	2
3	Н.	задержка психического развития ( F 70)	МСМК	10	381	0	2.76	661	18	4.49	577	41	5.44	900	199	57	1
4	Л.	аномалия нижних конечностей	МСМК	10	387	0	2.76	539	14	3.84	489	41	4.9	900	191	62	2
5	Р.	аномалия левой конечности	МСУ	10	293	2	2.87	582	19	4.71	490	37	4.54	740	146	30	3
6	Н.	легкое дцп	МСМК	10	393	0	2.76	534	11	3.51	488	30	4.54	800	141	20	2
7	М.	аномалия верхних и нижних конечностей	МСМК	6	310	0	2.76	542	6	3.1	462	21	3.94	440	106	57	8
8	М.	левостороннее дцп	МСМК	6	350	1	2.81	639	24	6.66	495	26	3.84	600	126	64	5
9	М.	правостороннее дцп	МСМК	6	398	1	2.81	694	18	4.49	583	25	4.09	740	131	34	5
10	В.	ДЦП	МСМК	6	418	1	2.81	686	23	6.08	549	45	4.77	900	197	64	9
11	Б.	недоразвитие аномалия верхней и нижней конечности	МСМК	6	399	0	2.76	558	19	4.71	488	47	5.11	900	194	62	9
12	В.	задержка психического развития ( F 70)	МСМК	10	381	0	2.76	661	18	4.49	577	41	5.44	900	199	57	1
13	К	правостороннее ДЦП	МСМК	10	369	0	2.76	638	13	3.72	498	24	3.81	460	100	67	2
14	А	легкое дцп	мсу	10	324	0	2.76	627	21	5.26	551	36	4.13	880	173	13	1
15	П	аномалия нижних конечностей	МСМК	10	387	0	2.76	539	14	3.84	489	41	4.9	900	191	62	2
16	М.	ДЦП	МСМК	6	418	1	2.81	686	23	6.08	549	45	4.77	900	197	64	9
17	У	легкое дцп	МСМК	10	393	0	2.76	534	11	3.51	488	30	4.54	800	141	20	2
18	С	аномалия верхних и нижних конечностей	МСМК	6	310	0	2.76	542	6	3.1	462	21	3.94	440	106	57	8
19	Т	левостороннее дцп	МСМК	6	350	1	2.81	639	24	6.66	495	26	3.84	600	126	64	5
20	К	правостороннее дцп	МСМК	6	398	1	2.81	694	18	4.49	583	25	4.09	740	131	34	5
21	В.	аномалия левой конечности	МСУ	10	293	2	2.87	582	19	4.71	490	37	4.54	740	146	30	3
22	Н.	недоразвитие аномалия верхней и нижней конечности	МСМК	6	399	0	2.76	558	19	4.71	488	47	5.11	900	194	62	9
23	Л.	легкое дцп	мсу	10	324	0	2.76	627	21	5.26	551	36	4.13	880	173	13	1
24	Д.	правостороннее ДЦП	МСМК	10	369	0	2.76	638	13	3.72	498	24	3.81	460	100	67	2
25	Е.	правостороннее дцп	МСМК	6	398	1	2.81	694	18	4.49	583	25	4.09	740	131	34	5
26	П.	недоразвитие аномалия верхней и нижней конечности	МСМК	6	399	0	2.76	558	19	4.71	488	47	5.11	900	194	62	9
27	Д.	аномалия левой конечности	МСУ	10	293	2	2.87	582	19	4.71	490	37	4.54	740	146	30	3
28	К.	легкое дцп	МСМК	10	393	0	2.76	534	11	3.51	488	30	4.54	800	141	20	2
29	О.	аномалия верхних и нижних конечностей	МСМК	6	310	0	2.76	542	6	3.1	462	21	3.94	440	106	57	8
30	Л.	левостороннее дцп	МСМК	6	350	1	2.81	639	24	6.66	495	26	3.84	600	126	64	5
31	М.	задержка психического развития ( F 70)	МСМК	10	381	0	2.76	661	18	4.49	577	41	5.44	900	199	57	1
32	Н.	ДЦП	МСМК	6	418	1	2.81	686	23	6.08	549	45	4.77	900	197	64	9
33	В.	аномалия нижних конечностей	МСМК	10	387	0	2.76	539	14	3.84	489	41	4.9	900	191	62	2
